# Supplementary material for: 2-[(E)-2,5-Dimethoxy­benzyl­idene]indan-1-one
Source: Acta Crystallogr Sect E Struct Rep Online. 2009 Apr 18;65(Pt 5):o1061. doi: 10.1107/S1600536809013579 (PMC2977741; doi:10.1107/S1600536809013579)
Supplement: Supplementary file 2 [file e-65-o1061-Isup2.hkl]

#
# h,k,l, Fc-squared, Fo-squared, sigma(Fo-squared) and status flag
#
data_I
_shelx_title ' IUKSA5 in Pna2(1)'
_shelx_refln_list_code          4
_shelx_F_calc_maximum      122.28
_exptl_crystal_F_000       592.00
_reflns_d_resolution_high  0.7499
 
loop_
 _symmetry_equiv_pos_as_xyz
 'x, y, z'
 '-x, -y, z+1/2'
 'x+1/2, -y+1/2, z'
 '-x+1/2, y+1/2, z+1/2'
 
_cell_length_a    12.9248
_cell_length_b    20.1628
_cell_length_c     5.4507
_cell_angle_alpha  90.000
_cell_angle_beta   90.000
_cell_angle_gamma  90.000
 
_shelx_F_squared_multiplier     1.000
 
loop_
 _refln_index_h
 _refln_index_k
 _refln_index_l
 _refln_F_squared_calc
 _refln_F_squared_meas
 _refln_F_squared_sigma
 _refln_observed_status
   2   0   0       73.66       64.00      6.88 o
   4   0   0       68.67       63.36      8.12 o
   6   0   0     6380.25     6817.99    261.36 o
   8   0   0        5.75       12.44     13.78 o
  10   0   0        0.86       25.60     16.73 o
  12   0   0      404.54      425.36     59.34 o
  14   0   0       12.44        3.46     23.35 o
  16   0   0       28.38      -11.41     41.05 o
   2   1   0     9780.34     8933.69    107.01 o
   3   1   0       83.57       84.35      5.69 o
   4   1   0       48.38       51.79      5.67 o
   5   1   0       70.96       67.27      8.86 o
   6   1   0      182.19      207.84     12.87 o
   7   1   0     1200.78     1204.55     33.21 o
   8   1   0     1174.96     1245.33     35.81 o
   9   1   0      108.04      133.25     14.88 o
  10   1   0       21.22       17.17     11.14 o
  11   1   0        0.00       23.97     14.07 o
  12   1   0        1.56       -9.40     13.21 o
  13   1   0      125.65      109.59     19.21 o
  14   1   0       52.13       56.88     18.60 o
  15   1   0        0.06        6.75     38.71 o
  16   1   0       17.02       -8.10     35.90 o
  17   1   0        4.58       -1.43     30.14 o
   1   2   0      902.63      885.69     22.47 o
   2   2   0       64.17       63.51      4.09 o
   3   2   0       34.04       29.14      4.68 o
   4   2   0     2150.24     2135.77     32.55 o
   5   2   0       66.55       74.66      7.78 o
   6   2   0       18.12        8.83      9.04 o
   7   2   0      275.18      280.26     16.35 o
   8   2   0      244.33      247.30     16.69 o
   9   2   0      127.28      133.40     17.69 o
  10   2   0        6.20       -1.31     11.13 o
  11   2   0       23.37       29.18     13.57 o
  12   2   0      110.88      128.70     18.98 o
  13   2   0      116.61      122.13     20.28 o
  14   2   0       26.65       25.37     18.08 o
  15   2   0        0.24      -10.43     22.69 o
  16   2   0        0.20        4.19     26.28 o
  17   2   0        0.40       15.80     30.48 o
   1   3   0      443.53      433.88      9.75 o
   2   3   0     1111.31      996.04     15.77 o
   3   3   0       75.98       92.77      6.72 o
   4   3   0      231.51      215.16      8.43 o
   5   3   0       33.26       40.80      7.57 o
   6   3   0       21.48       24.85      8.33 o
   7   3   0        1.94       -8.02      8.02 o
   8   3   0       18.26       14.15     10.08 o
   9   3   0       61.34       69.87     13.38 o
  10   3   0        0.51       16.16     12.05 o
  11   3   0       45.31       68.30     17.86 o
  12   3   0      177.77      231.02     22.76 o
  13   3   0       12.44       23.98     16.27 o
  14   3   0        0.36        4.51     16.61 o
  15   3   0        3.06      -15.98     20.22 o
  16   3   0        1.88       20.06     27.67 o
  17   3   0        4.16      -27.26     27.26 o
   0   4   0     1864.68     1851.10     50.69 o
   1   4   0     6219.28     5932.78     92.33 o
   2   4   0     1538.72     1457.83     23.32 o
   3   4   0      372.53      395.18     10.58 o
   4   4   0       80.49       82.16      7.72 o
   5   4   0       71.28       82.01      8.51 o
   6   4   0        5.74       -0.67      7.68 o
   7   4   0      802.11      869.89     36.47 o
   8   4   0        3.30       -5.80      9.27 o
   9   4   0       19.22       16.49     10.13 o
  10   4   0       58.95       77.92     14.95 o
  11   4   0       88.57       78.36     15.95 o
  12   4   0       64.18       59.21     16.51 o
  13   4   0        1.47       -4.28     15.63 o
  14   4   0       14.86        8.46     16.93 o
  15   4   0        0.26       49.00     23.26 o
  16   4   0        3.35       21.81     27.72 o
  17   4   0        2.33       -4.53     30.76 o
   1   5   0     7123.22     6846.65    106.78 o
   2   5   0     2143.09     1979.00     30.51 o
   3   5   0      497.75      488.16     15.95 o
   4   5   0      204.24      219.50      9.93 o
   5   5   0      507.39      545.71     18.11 o
   6   5   0      412.84      462.32     21.85 o
   7   5   0       25.64       21.06      9.67 o
   8   5   0       12.76       11.21      9.52 o
   9   5   0      150.24      175.76     15.21 o
  10   5   0        1.08       -3.88     16.36 o
  11   5   0      135.90      136.20     18.27 o
  12   5   0      270.11      254.22     23.46 o
  13   5   0       46.15       36.09     22.05 o
  14   5   0      103.82      135.76     29.84 o
  15   5   0       32.00       81.89     24.59 o
  16   5   0        1.04       10.68     26.84 o
   0   6   0      452.51      464.40     29.32 o
   1   6   0     2994.23     2872.24     54.30 o
   2   6   0      390.03      398.96     12.75 o
   3   6   0     1937.15     1952.78     34.40 o
   4   6   0      555.46      549.19     19.58 o
   5   6   0      147.07      134.35     11.12 o
   6   6   0       41.20       33.97      9.64 o
   7   6   0      175.39      181.06     15.18 o
   8   6   0      151.60      157.71     15.82 o
   9   6   0       37.54       41.16     12.69 o
  10   6   0        0.26      -10.93     10.93 o
  11   6   0       48.71       47.60     17.14 o
  12   6   0      268.88      267.81     24.60 o
  13   6   0        0.22       10.26     16.45 o
  14   6   0       51.75       72.85     23.20 o
  15   6   0       11.57       23.57     22.29 o
  16   6   0        3.93       23.04     34.12 o
   1   7   0       78.12       81.68      8.63 o
   2   7   0       17.86       18.81      7.58 o
   3   7   0     1429.23     1431.72     30.67 o
   4   7   0      654.55      703.22     23.10 o
   5   7   0      153.82      159.54     14.02 o
   6   7   0      235.29      243.67     16.05 o
   7   7   0        1.90      -12.23     12.23 o
   8   7   0       18.95       16.73     11.14 o
   9   7   0      101.28       95.03     18.76 o
  10   7   0       35.47       41.91     14.30 o
  11   7   0        3.62       -4.62     13.48 o
  12   7   0       29.10       35.54     16.24 o
  13   7   0      143.91      180.69     22.77 o
  14   7   0       26.53        8.36     19.13 o
  15   7   0        0.59       -2.08     24.50 o
  16   7   0        1.27       11.29     29.83 o
   0   8   0      404.48      468.21     31.10 o
   1   8   0      377.68      363.40     14.11 o
   2   8   0       91.56       84.10      9.09 o
   3   8   0      253.21      237.76     14.17 o
   4   8   0        2.05       -3.92      8.23 o
   5   8   0      101.99      107.03     14.46 o
   6   8   0     1183.60     1228.59     40.71 o
   7   8   0      278.47      267.13     17.79 o
   8   8   0       60.77       56.83     13.27 o
   9   8   0        7.65       20.85     12.34 o
  10   8   0       90.96      134.95     17.70 o
  11   8   0        8.75       -6.65     13.21 o
  12   8   0      260.37      239.68     37.98 o
  13   8   0       51.13       23.46     17.63 o
  14   8   0        1.61      -22.05     24.71 o
  15   8   0        0.61      -24.59     25.64 o
  16   8   0        0.66       -6.44     34.79 o
   1   9   0       22.22       19.43      7.99 o
   2   9   0       34.50       32.76     11.19 o
   3   9   0      229.42      279.18     16.07 o
   4   9   0       40.01       32.98     11.55 o
   5   9   0      116.10      115.93     17.15 o
   6   9   0       10.08        9.62     12.08 o
   7   9   0      171.78      205.91     19.75 o
   8   9   0       40.78       49.09     14.31 o
   9   9   0      249.41      307.67     27.09 o
  10   9   0       10.55       -1.44     12.71 o
  11   9   0       69.84       83.45     17.77 o
  12   9   0       68.49       62.33     18.36 o
  13   9   0       26.76       11.29     25.64 o
  14   9   0        9.90        4.89     20.76 o
  15   9   0        6.89       39.79     29.73 o
  16   9   0        0.64        3.92     32.09 o
   0  10   0      193.93      185.95     18.91 o
   1  10   0      595.62      611.73     22.36 o
   2  10   0       26.58       31.00      9.81 o
   3  10   0       66.39       60.46     13.04 o
   4  10   0        5.44       -6.19      9.44 o
   5  10   0      206.10      215.23     18.68 o
   6  10   0        3.39       16.00     11.89 o
   7  10   0      345.25      316.72     28.93 o
   8  10   0       15.28        1.38     14.10 o
   9  10   0        6.52        7.08     15.05 o
  10  10   0       15.89       -3.11     15.74 o
  11  10   0       49.11       55.89     19.85 o
  12  10   0       68.06       66.97     29.46 o
  13  10   0        8.47       11.27     24.48 o
  14  10   0        3.22        6.29     54.82 o
  15  10   0        6.23       16.85     32.95 o
   1  11   0     1420.07     1488.58     61.98 o
   2  11   0       31.83       20.88     13.42 o
   3  11   0       26.14       16.93     11.46 o
   4  11   0      379.66      381.85     23.15 o
   5  11   0        5.56       -4.75     10.87 o
   6  11   0      295.49      292.37     22.30 o
   7  11   0      297.69      339.26     25.96 o
   8  11   0      571.22      550.74     31.52 o
   9  11   0       94.77       93.52     26.31 o
  10  11   0       56.13       61.36     18.29 o
  11  11   0       41.32       50.62     19.24 o
  12  11   0       55.22       41.72     21.31 o
  13  11   0        1.09       -6.08     22.86 o
  14  11   0        7.68      -19.36     25.96 o
  15  11   0        7.97       74.23     33.20 o
   0  12   0      259.06      330.78     35.05 o
   1  12   0     1223.22     1231.38     40.19 o
   2  12   0        1.22       -8.32     10.36 o
   3  12   0        2.92       14.16     11.53 o
   4  12   0      192.85      210.88     19.22 o
   5  12   0      137.07      128.92     34.83 o
   6  12   0        2.31      -12.56     20.86 o
   7  12   0       19.23        5.18     13.99 o
   8  12   0      664.65      679.44     36.95 o
   9  12   0       45.97       41.57     21.64 o
  10  12   0       53.52       43.39     18.68 o
  11  12   0        6.80       -3.61     18.12 o
  12  12   0       55.00       33.98     30.29 o
  13  12   0       71.45       80.68     30.04 o
  14  12   0      124.96       53.00     32.62 o
  15  12   0       24.28       12.24     57.61 o
   1  13   0      842.72      823.45     32.69 o
   2  13   0      101.96       91.10     23.93 o
   3  13   0        3.73        0.01     11.48 o
   4  13   0        5.42        3.86     16.04 o
   5  13   0        3.72        7.09     13.42 o
   6  13   0     1741.44     1760.20     68.37 o
   7  13   0        1.14       15.58     14.70 o
   8  13   0       11.71       16.57     15.37 o
   9  13   0       11.59       37.04     17.57 o
  10  13   0       11.68        0.21     17.37 o
  11  13   0       22.04       19.47     20.18 o
  12  13   0      118.78      144.55     32.53 o
  13  13   0      103.16       50.88     28.10 o
  14  13   0        0.01      -21.39     26.77 o
  15  13   0        1.42      -22.38     29.93 o
   0  14   0      398.49      491.32     46.76 o
   1  14   0      145.81      155.34     17.83 o
   2  14   0        1.66       -5.91     11.48 o
   3  14   0       14.37       21.27     13.54 o
   4  14   0       80.21       87.66     16.05 o
   5  14   0        0.00      -11.92     11.92 o
   6  14   0      109.03      120.79     20.60 o
   7  14   0      304.45      302.82     26.89 o
   8  14   0       15.53       37.36     17.41 o
   9  14   0        9.27       16.49     17.63 o
  10  14   0        5.60       -7.94     17.69 o
  11  14   0       28.81       31.57     23.68 o
  12  14   0        0.27       18.45     25.37 o
  13  14   0       27.93       14.40     28.04 o
  14  14   0        2.40       12.27     38.69 o
   1  15   0        3.89        8.75     23.00 o
   2  15   0        0.58       -9.03     11.32 o
   3  15   0        0.00        3.95     18.59 o
   4  15   0        5.31       20.33     14.21 o
   5  15   0        1.55      -13.88     13.88 o
   6  15   0       74.93       74.30     19.00 o
   7  15   0        6.27       22.20     17.21 o
   8  15   0        3.54       -4.13     20.05 o
   9  15   0        0.16        8.14     17.88 o
  10  15   0        1.80        9.80     21.70 o
  11  15   0        0.55      -21.06     32.16 o
  12  15   0        6.31      -25.18     25.18 o
  13  15   0       38.00       39.00     30.84 o
  14  15   0        1.81      -22.96     29.75 o
   0  16   0      595.00      661.74     56.20 o
   1  16   0       52.40       51.67     14.98 o
   2  16   0        3.11       -0.35     14.01 o
   3  16   0      125.28      119.65     19.39 o
   4  16   0       39.33       39.51     16.82 o
   5  16   0       37.81       56.95     17.25 o
   6  16   0      156.87      197.45     23.71 o
   7  16   0      176.85      177.31     25.32 o
   8  16   0        1.29      -17.63     19.72 o
   9  16   0        0.45       12.82     18.29 o
  10  16   0        1.85      -14.24     22.48 o
  11  16   0       39.16       41.04     27.73 o
  12  16   0        0.63      -10.51     25.51 o
  13  16   0       23.44       -1.26     29.74 o
   1  17   0        5.84        5.13     14.48 o
   2  17   0       21.93       14.11     15.02 o
   3  17   0        2.82       12.08     18.03 o
   4  17   0       40.44       21.19     16.39 o
   5  17   0      130.03      165.94     22.56 o
   6  17   0      150.47      159.63     24.94 o
   7  17   0      225.80      231.04     28.02 o
   8  17   0       21.60        7.93     28.25 o
   9  17   0        4.93       24.15     24.86 o
  10  17   0       20.30       27.26     26.84 o
  11  17   0        3.53       -9.59     47.63 o
  12  17   0        0.01       46.25     30.58 o
  13  17   0        2.49      -19.75     31.10 o
   0  18   0        4.79      -15.52     15.52 o
   1  18   0      120.01      134.64     20.87 o
   2  18   0       26.90        2.34     14.70 o
   3  18   0      104.35      124.87     20.87 o
   4  18   0       51.18       50.85     19.50 o
   5  18   0      237.75      295.77     32.28 o
   6  18   0       61.94       44.34     19.37 o
   7  18   0        1.82      -10.75     18.23 o
   8  18   0        5.25        1.07     23.53 o
   9  18   0        3.60       12.68     32.56 o
  10  18   0       26.63       10.17     27.71 o
  11  18   0       10.88      -27.30     28.28 o
  12  18   0        9.03        4.78     31.72 o
   1  19   0        3.24       17.38     15.44 o
   2  19   0       34.76       34.53     17.16 o
   3  19   0        0.56       -7.83     33.02 o
   4  19   0        7.56       23.54     18.10 o
   5  19   0        2.64       10.19     17.31 o
   6  19   0      100.78      100.99     28.34 o
   7  19   0        6.98       68.36     27.59 o
   8  19   0       13.55      -15.33     35.24 o
   9  19   0        3.24      -14.41     26.11 o
  10  19   0       25.43        3.75     36.11 o
  11  19   0        5.38       35.22     32.25 o
  12  19   0        4.78      -22.26     31.12 o
   0  20   0        2.75      -17.63     17.63 o
   1  20   0       14.87        5.41     13.69 o
   2  20   0       14.05       21.70     18.29 o
   3  20   0       31.07       48.40     19.74 o
   4  20   0        0.02      -12.26     17.75 o
   5  20   0       37.39        8.88     33.01 o
   6  20   0        0.04      -14.35     38.78 o
   7  20   0       10.49       -0.59     23.41 o
   8  20   0        4.04       18.54     28.84 o
   9  20   0        0.91       18.13     30.80 o
  10  20   0       11.89       -9.34     43.74 o
  11  20   0       12.51       -2.55     31.80 o
   1  21   0        1.83      -10.28     13.61 o
   2  21   0       34.22       34.71     19.44 o
   3  21   0        4.85        4.35     18.55 o
   4  21   0       13.70       63.27     21.49 o
   5  21   0       30.78       -3.03     23.28 o
   6  21   0        3.61       23.98     27.59 o
   7  21   0        1.73        5.45     26.50 o
   8  21   0       41.30       46.09     32.45 o
   9  21   0        3.13       25.85     30.44 o
  10  21   0        7.11       30.03     33.06 o
   0  22   0        4.77        0.24     20.96 o
   1  22   0        2.32        7.03     18.67 o
   2  22   0        0.58      -17.37     17.37 o
   3  22   0       49.83       54.51     26.94 o
   4  22   0       31.64       -1.57     28.65 o
   5  22   0        2.92       40.14     32.36 o
   6  22   0       26.83       47.93     34.09 o
   7  22   0       10.60       26.73     29.89 o
   8  22   0        1.64      -12.32     34.54 o
   9  22   0        0.00       -6.14     42.25 o
   1  23   0       30.69       31.58     18.35 o
   2  23   0       42.05       54.55     21.39 o
   3  23   0        0.18       -2.87     33.14 o
   4  23   0        0.39        9.25     25.88 o
   5  23   0       25.30       69.13     31.81 o
   6  23   0        0.76      -17.67     28.00 o
   7  23   0        0.79       83.35     44.75 o
   8  23   0       52.54       71.71     50.62 o
   0  24   0       63.25       68.48     39.08 o
   1  24   0        2.43       26.54     25.07 o
   2  24   0       13.75       -5.56     22.90 o
   3  24   0        5.27        3.18     35.81 o
   4  24   0       30.06       19.85     35.87 o
   5  24   0       49.18       33.68     41.32 o
   6  24   0       48.87       65.61     46.89 o
   7  24   0       50.96       20.40     44.80 o
   1  25   0        3.65       -4.32     34.73 o
   2  25   0       49.85       72.75     29.46 o
   3  25   0        3.71        4.96     25.75 o
   4  25   0       13.99      -32.84     32.84 o
   5  25   0       26.20       13.73     43.09 o
   6  25   0        6.04       28.20     46.57 o
   0  26   0       25.05       14.02     37.76 o
   1  26   0       16.71       23.98     25.72 o
   2  26   0        7.82       -4.03     26.39 o
   3  26   0        0.76      -15.58     35.68 o
   4  26   0        0.65       18.35     40.88 o
   2   0   1      694.91      672.63     12.66 o
   4   0   1      820.84      799.16     15.16 o
   6   0   1      175.67      153.18     10.65 o
   8   0   1      343.78      355.64     17.91 o
  10   0   1      260.59      262.32     20.00 o
  12   0   1       71.79       70.15     16.54 o
  14   0   1       30.12       17.54     19.38 o
  16   0   1       22.72       45.91     24.99 o
   0   1   1     1704.34     1599.62     23.91 o
   1   1   1     1347.58     1228.56     16.75 o
   2   1   1     1952.41     1905.25     18.51 o
   3   1   1     2478.88     2386.56     24.56 o
   4   1   1        8.01        9.44      3.45 o
   5   1   1      318.88      312.58      8.28 o
   6   1   1       73.06       76.24      6.36 o
   7   1   1      332.51      337.28     10.82 o
   8   1   1      309.78      333.48     11.74 o
   9   1   1        5.05       14.16      7.48 o
  10   1   1      131.69      118.33     11.28 o
  11   1   1        5.08       12.19      9.19 o
  12   1   1      191.07      195.64     15.01 o
  13   1   1       36.45       26.70     12.26 o
  14   1   1       54.21       30.33     14.56 o
  15   1   1        6.08       -4.08     15.05 o
  16   1   1       15.14       25.64     17.49 o
  17   1   1        2.57      -20.64     20.64 o
   1   2   1      729.98      671.78      9.72 o
   2   2   1      263.21      249.13      4.97 o
   3   2   1     1457.36     1372.75     15.84 o
   4   2   1      349.78      345.62      7.85 o
   5   2   1      163.71      166.56      9.23 o
   6   2   1      187.97      187.81      8.11 o
   7   2   1       43.77       50.88      6.60 o
   8   2   1      546.02      544.20     15.25 o
   9   2   1       89.95       86.96     12.10 o
  10   2   1       29.59       10.15      8.94 o
  11   2   1       94.46       95.35     11.41 o
  12   2   1       23.98       21.09     10.26 o
  13   2   1       75.75       70.02     13.40 o
  14   2   1       17.41      -10.75     13.25 o
  15   2   1       21.88       31.58     16.37 o
  16   2   1        5.03        5.56     16.68 o
  17   2   1       12.06       -8.51     21.57 o
   0   3   1    14952.99    14592.66    185.00 o
   1   3   1     8597.26     8254.11     84.81 o
   2   3   1     3688.69     3626.84     34.94 o
   3   3   1     1403.50     1437.51     16.72 o
   4   3   1       99.05       96.16      5.61 o
   5   3   1      531.16      561.45     11.27 o
   6   3   1       67.15       64.80      6.30 o
   7   3   1       23.22       31.69      6.18 o
   8   3   1       20.60       23.15      7.12 o
   9   3   1      265.11      274.59     17.03 o
  10   3   1      212.79      221.40     13.35 o
  11   3   1       58.13       43.08     10.25 o
  12   3   1      362.39      371.03     19.98 o
  13   3   1        0.58       -1.31     10.83 o
  14   3   1       52.53       63.98     16.30 o
  15   3   1        8.80       -1.99     14.80 o
  16   3   1        0.76       -4.41     18.27 o
   1   4   1     7207.63     6600.52     72.42 o
   2   4   1    10401.87    10111.91     99.93 o
   3   4   1      235.54      242.60      6.32 o
   4   4   1      226.50      221.52      8.15 o
   5   4   1     2545.28     2632.21     34.47 o
   6   4   1      579.98      570.41     13.33 o
   7   4   1      405.48      433.88     13.97 o
   8   4   1      314.97      317.68     13.85 o
   9   4   1       30.54       36.68      8.21 o
  10   4   1      157.75      138.65     11.88 o
  11   4   1      221.47      263.13     15.44 o
  12   4   1      145.60      145.87     14.02 o
  13   4   1        7.54        4.53     11.47 o
  14   4   1        9.72       -3.75     13.50 o
  15   4   1       14.92       14.48     16.11 o
  16   4   1        1.43        5.34     19.26 o
   0   5   1     5293.64     5303.43     94.42 o
   1   5   1     3251.92     3167.58     37.51 o
   2   5   1     3991.70     3908.76     41.72 o
   3   5   1     1688.76     1731.78     28.83 o
   4   5   1      150.26      161.86      6.86 o
   5   5   1     1009.75     1056.70     18.31 o
   6   5   1       46.99       49.55      7.00 o
   7   5   1      355.36      405.26     13.48 o
   8   5   1      149.94      125.06      9.83 o
   9   5   1       98.46       97.40     10.38 o
  10   5   1       70.28       77.64     10.59 o
  11   5   1      115.94      118.65     12.71 o
  12   5   1       45.43       32.81     11.05 o
  13   5   1        7.21        8.51     11.61 o
  14   5   1       26.95       31.77     14.86 o
  15   5   1        5.62      -14.16     14.16 o
  16   5   1        9.31        9.57     19.37 o
   1   6   1      213.80      210.41      7.64 o
   2   6   1       82.07       79.70      6.72 o
   3   6   1      897.21      889.20     15.37 o
   4   6   1       60.43       68.45      6.05 o
   5   6   1      152.98      156.42      7.95 o
   6   6   1       76.45       77.50      7.47 o
   7   6   1      143.37      152.21     10.27 o
   8   6   1       68.41       63.50      8.79 o
   9   6   1      386.08      389.43     18.28 o
  10   6   1       85.90       71.61     11.02 o
  11   6   1        7.86        5.30      9.72 o
  12   6   1       15.94       14.99     11.78 o
  13   6   1       22.49       -7.62     11.47 o
  14   6   1       30.29       25.95     15.04 o
  15   6   1        3.78      -10.53     15.73 o
  16   6   1        8.65       -2.97     18.24 o
   0   7   1     1043.75     1072.74     26.78 o
   1   7   1      975.38     1000.91     23.40 o
   2   7   1      594.70      580.51     20.32 o
   3   7   1       64.83       58.76      6.54 o
   4   7   1      118.31      129.21      7.33 o
   5   7   1       56.70       64.06      7.01 o
   6   7   1       51.62       67.72      7.94 o
   7   7   1       74.26       90.61      9.07 o
   8   7   1      192.27      217.29     16.64 o
   9   7   1       26.65       24.97      9.15 o
  10   7   1      138.46      132.83     19.27 o
  11   7   1      167.21      194.56     18.36 o
  12   7   1       63.68       56.08     12.93 o
  13   7   1        4.31       -0.46     12.01 o
  14   7   1        2.47        2.93     14.46 o
  15   7   1        5.34      -15.04     15.04 o
  16   7   1        3.19      -13.25     18.18 o
   1   8   1     2440.88     2472.43     38.59 o
   2   8   1       68.37       66.24      6.66 o
   3   8   1      980.52     1024.87     19.96 o
   4   8   1      379.17      397.14     12.51 o
   5   8   1       34.97       27.51      6.91 o
   6   8   1      260.72      287.85     12.23 o
   7   8   1       55.37       56.67      8.41 o
   8   8   1      255.30      272.11     15.86 o
   9   8   1      415.33      412.07     23.67 o
  10   8   1       73.84       65.29     11.59 o
  11   8   1      375.49      328.73     17.41 o
  12   8   1        3.49      -12.03     12.03 o
  13   8   1       45.08       32.44     14.72 o
  14   8   1        8.73       -6.32     14.63 o
  15   8   1       15.60       13.22     17.36 o
  16   8   1       10.89       -2.88     19.04 o
   0   9   1     1452.88     1484.99     35.84 o
   1   9   1      725.14      778.88     18.13 o
   2   9   1      594.50      606.65     14.99 o
   3   9   1      101.54      115.75      8.23 o
   4   9   1     1108.53     1152.67     22.78 o
   5   9   1      372.62      389.81     14.43 o
   6   9   1       48.84       68.21      8.51 o
   7   9   1      100.16       78.48      9.50 o
   8   9   1      268.68      261.71     14.71 o
   9   9   1      241.14      241.91     15.88 o
  10   9   1       71.83       55.51     11.83 o
  11   9   1      199.74      162.17     25.79 o
  12   9   1       36.16       32.57     13.94 o
  13   9   1       20.23       20.81     14.19 o
  14   9   1        1.95        1.76     15.40 o
  15   9   1       30.85       29.85     18.85 o
  16   9   1        5.20       -8.26     19.86 o
   1  10   1      495.99      517.45     24.73 o
   2  10   1      270.40      266.22     14.01 o
   3  10   1      319.17      318.21     11.98 o
   4  10   1       52.69       45.14      8.15 o
   5  10   1      128.36      134.20     10.41 o
   6  10   1       99.08       95.80     10.22 o
   7  10   1      283.41      290.21     26.35 o
   8  10   1       83.12       71.37     10.89 o
   9  10   1       13.17       -2.18      9.53 o
  10  10   1       15.31        3.05     10.44 o
  11  10   1       41.49       33.74     13.29 o
  12  10   1       42.95       46.92     13.78 o
  13  10   1       38.09       48.00     16.51 o
  14  10   1        0.12      -10.93     15.09 o
  15  10   1       37.55       49.46     19.92 o
   0  11   1       17.49        5.86     15.32 o
   1  11   1       59.46       58.60      7.92 o
   2  11   1       93.58      104.28      8.53 o
   3  11   1      198.84      205.11     11.27 o
   4  11   1       49.33       56.20      8.74 o
   5  11   1       44.48       41.21      9.11 o
   6  11   1       50.44       55.91      9.58 o
   7  11   1      133.52      136.88     13.49 o
   8  11   1       27.87       30.00     11.08 o
   9  11   1       17.19       19.33     13.15 o
  10  11   1       92.95       98.89     14.93 o
  11  11   1        0.08      -11.48     11.48 o
  12  11   1       22.75        9.47     14.06 o
  13  11   1       16.49       -0.98     14.82 o
  14  11   1        3.74       12.25     17.61 o
  15  11   1       23.14       53.31     20.71 o
   1  12   1       97.99      122.83     10.05 o
   2  12   1      264.64      268.97     21.78 o
   3  12   1        3.75       -2.51      6.91 o
   4  12   1       48.04       40.25      8.78 o
   5  12   1       11.11       27.19      8.65 o
   6  12   1      120.51      129.70     14.80 o
   7  12   1       30.01       47.14     11.31 o
   8  12   1      442.04      439.24     20.94 o
   9  12   1        5.85       -6.21     10.67 o
  10  12   1        4.99        5.36     12.57 o
  11  12   1       13.61       26.78     14.27 o
  12  12   1       10.57       10.41     14.92 o
  13  12   1       36.73       61.85     17.35 o
  14  12   1       44.40       69.80     22.74 o
  15  12   1        2.20        2.86     21.20 o
   0  13   1      585.59      605.57     28.59 o
   1  13   1      182.20      177.06     18.87 o
   2  13   1        4.37       -2.12      7.10 o
   3  13   1       34.10       32.71      8.69 o
   4  13   1        3.31       -4.14      8.42 o
   5  13   1       15.35       21.24      9.81 o
   6  13   1      113.28      102.84     12.81 o
   7  13   1      137.97      165.74     15.07 o
   8  13   1       72.32       43.99     12.79 o
   9  13   1       48.32       29.82     13.83 o
  10  13   1        5.63       13.96     13.66 o
  11  13   1        5.52        6.23     14.12 o
  12  13   1       45.47       47.55     17.11 o
  13  13   1        0.09       -8.65     17.80 o
  14  13   1        7.54       15.08     20.19 o
   1  14   1        3.99       -5.00      8.79 o
   2  14   1        7.21       -1.18      8.55 o
   3  14   1       46.64       29.43      9.88 o
   4  14   1      123.09      114.91     12.72 o
   5  14   1      182.09      200.13     15.74 o
   6  14   1       23.52        8.04     10.68 o
   7  14   1      249.22      245.09     18.08 o
   8  14   1      232.88      239.99     18.18 o
   9  14   1       16.81       13.92     14.67 o
  10  14   1        1.86        0.55     13.76 o
  11  14   1       59.11       62.64     17.43 o
  12  14   1        9.41        3.56     17.66 o
  13  14   1        2.37      -18.19     18.19 o
  14  14   1        1.34       65.40     23.66 o
   0  15   1       93.77       96.57     15.95 o
   1  15   1       89.28       75.12     10.95 o
   2  15   1        2.90       -8.21      8.83 o
   3  15   1       13.12       12.71     11.08 o
   4  15   1       48.26       36.37     11.08 o
   5  15   1       36.72       38.69     11.66 o
   6  15   1      130.71      141.02     15.38 o
   7  15   1       19.62       16.38     12.40 o
   8  15   1       45.57       37.00     14.94 o
   9  15   1       23.83       42.37     14.95 o
  10  15   1       11.62       32.18     15.06 o
  11  15   1       22.59       17.38     18.96 o
  12  15   1       18.75        3.62     19.15 o
  13  15   1       17.61       -0.10     25.43 o
  14  15   1       52.19       16.36     26.23 o
   1  16   1      235.86      270.18     14.80 o
   2  16   1       78.39       68.60     11.83 o
   3  16   1       52.81       66.87     12.18 o
   4  16   1      186.77      185.17     17.61 o
   5  16   1       56.20       70.53     13.02 o
   6  16   1      237.07      196.05     17.40 o
   7  16   1       35.69       52.02     15.21 o
   8  16   1        4.12       15.97     14.47 o
   9  16   1       14.48      -16.34     16.34 o
  10  16   1        7.27       -9.92     15.12 o
  11  16   1       29.46       33.42     17.50 o
  12  16   1       14.24        4.89     19.31 o
  13  16   1       20.33       21.19     26.04 o
   0  17   1       43.71       44.63     16.49 o
   1  17   1       18.20        7.66      8.96 o
   2  17   1       66.18       82.18     12.86 o
   3  17   1        7.72        2.57     10.60 o
   4  17   1      122.32      141.49     15.32 o
   5  17   1       73.27       66.76     14.17 o
   6  17   1      111.01       85.16     19.75 o
   7  17   1      131.62      149.03     21.47 o
   8  17   1       45.74       32.87     15.79 o
   9  17   1        0.23       -0.83     14.72 o
  10  17   1        4.01       11.66     16.68 o
  11  17   1       23.92       18.95     39.70 o
  12  17   1        8.76      -19.56     21.97 o
  13  17   1       37.23       56.65     28.36 o
   1  18   1       79.55       64.07     11.55 o
   2  18   1       20.50       21.03     11.12 o
   3  18   1       13.80       -8.37     10.45 o
   4  18   1       10.62       -6.58     11.41 o
   5  18   1       13.90        0.42     13.39 o
   6  18   1      102.92      113.99     17.95 o
   7  18   1        4.03       18.60     15.18 o
   8  18   1        3.94        3.10     15.37 o
   9  18   1       37.33       24.71     17.27 o
  10  18   1        3.12       -4.00     18.96 o
  11  18   1        3.03      -22.77     22.77 o
  12  18   1        7.66       32.25     27.05 o
   0  19   1       62.71       79.60     22.68 o
   1  19   1       13.20       16.51     10.64 o
   2  19   1       12.69        9.83     11.50 o
   3  19   1      128.63      125.49     27.19 o
   4  19   1       19.91       11.51     14.20 o
   5  19   1        4.70        6.11     14.10 o
   6  19   1       35.26       14.37     19.73 o
   7  19   1       13.13        9.33     19.42 o
   8  19   1       14.67       14.34     17.00 o
   9  19   1        4.07      -17.58     17.58 o
  10  19   1       16.89        3.18     22.99 o
  11  19   1       14.92      -14.87     23.68 o
   1  20   1       58.12       66.91     15.94 o
   2  20   1       22.05       20.61     12.77 o
   3  20   1        2.25       -0.02     13.27 o
   4  20   1       31.05       54.20     20.72 o
   5  20   1      228.70      247.29     23.23 o
   6  20   1        3.35      -14.85     14.85 o
   7  20   1       45.55       36.10     18.60 o
   8  20   1       14.69        3.65     18.92 o
   9  20   1        7.91      -15.73     24.32 o
  10  20   1        9.38       -8.09     23.40 o
  11  20   1        9.08       11.17     28.49 o
   0  21   1       36.17        8.68     16.60 o
   1  21   1       10.02        5.83     13.74 o
   2  21   1       30.76       29.40     14.78 o
   3  21   1      193.81      180.44     23.01 o
   4  21   1       11.68       28.36     17.17 o
   5  21   1      145.44      190.02     25.02 o
   6  21   1       15.58        9.54     18.73 o
   7  21   1       30.63       24.36     21.07 o
   8  21   1       27.59       69.19     26.74 o
   9  21   1        6.68        2.02     23.44 o
  10  21   1        3.03      -10.36     24.82 o
   1  22   1        2.96       -4.08     13.76 o
   2  22   1       24.74       15.56     15.13 o
   3  22   1        6.06       -7.65     14.27 o
   4  22   1       44.59       71.27     20.09 o
   5  22   1       24.53      -17.42     17.84 o
   6  22   1       21.88       30.84     23.02 o
   7  22   1       14.25       -4.31     22.98 o
   8  22   1       27.31       19.19     25.37 o
   9  22   1        2.00       -2.06     24.50 o
   0  23   1       45.47       39.95     19.20 o
   1  23   1        1.73       10.53     13.51 o
   2  23   1       50.56       39.00     16.84 o
   3  23   1        0.11        2.17     15.24 o
   4  23   1       17.80      -15.28     17.60 o
   5  23   1        2.05       -4.07     18.44 o
   6  23   1        1.73        1.97     23.75 o
   7  23   1        0.79      -23.13     23.46 o
   8  23   1        0.88      -19.09     24.85 o
   1  24   1        0.79       18.97     14.72 o
   2  24   1        3.93       -8.68     16.22 o
   3  24   1        0.87      -16.43     16.43 o
   4  24   1        4.99      -14.56     20.77 o
   5  24   1        0.43       -7.45     21.93 o
   6  24   1        0.29      -23.02     23.02 o
   7  24   1        7.65       12.44     27.47 o
   0  25   1        5.83       51.31     23.72 o
   1  25   1        6.55       -0.65     15.08 o
   2  25   1        0.25      -16.16     16.16 o
   3  25   1        1.23        7.05     20.18 o
   4  25   1       15.20       22.04     20.66 o
   5  25   1        0.07       10.54     28.20 o
   1  26   1        1.07      -17.01     19.76 o
   2  26   1        3.33        3.52     19.32 o
   3  26   1        4.15       52.43     24.40 o
   0   0   2      330.91      336.78     18.48 o
   2   0   2     2167.94     2152.17     47.31 o
   4   0   2      910.14      917.38     21.20 o
   6   0   2      110.51      110.73     10.05 o
   8   0   2      399.00      381.33     17.03 o
  10   0   2     1141.71     1153.93     37.64 o
  12   0   2       88.51       37.43     17.91 o
  14   0   2       25.26       14.47     21.45 o
  16   0   2        1.69       -8.69     28.80 o
   1   1   2      563.47      545.69      9.12 o
   2   1   2      308.42      300.88      7.97 o
   3   1   2      841.12      892.07     12.87 o
   4   1   2      291.79      300.26      8.60 o
   5   1   2       71.85       76.64      5.38 o
   6   1   2      789.11      772.20     14.54 o
   7   1   2       34.37       30.48      6.10 o
   8   1   2       68.50       67.68      7.50 o
   9   1   2      180.05      187.49     10.48 o
  10   1   2      312.08      304.34     14.63 o
  11   1   2       52.66       18.66     13.53 o
  12   1   2       38.66       30.39     12.88 o
  13   1   2        9.38       -4.51     12.90 o
  14   1   2        0.69       12.62     14.59 o
  15   1   2        0.21      -16.13     16.13 o
  16   1   2        4.80       15.92     19.99 o
   0   2   2     1483.19     1483.21     23.39 o
   1   2   2       71.25       84.21      4.07 o
   2   2   2      466.89      462.28      7.75 o
   3   2   2        8.38       12.63      3.93 o
   4   2   2      489.83      467.34     10.34 o
   5   2   2      229.58      243.97      8.10 o
   6   2   2      217.67      224.10      8.54 o
   7   2   2       60.03       55.36      7.41 o
   8   2   2       90.49      103.13      8.22 o
   9   2   2       62.42       66.47      8.23 o
  10   2   2       44.66       37.26      9.32 o
  11   2   2      205.08      216.93     17.79 o
  12   2   2       47.25       37.27     13.12 o
  13   2   2       13.25        3.02     13.34 o
  14   2   2       56.39       54.51     16.14 o
  15   2   2       21.95       36.57     17.37 o
  16   2   2       35.36       21.99     19.89 o
   1   3   2       12.32        8.49      3.13 o
   2   3   2      322.85      316.65      7.14 o
   3   3   2     1841.02     1812.99     25.11 o
   4   3   2      165.80      161.54      6.25 o
   5   3   2        7.31        0.71      4.23 o
   6   3   2      163.80      167.37      8.17 o
   7   3   2      175.90      165.46     10.20 o
   8   3   2       34.05       26.60      7.19 o
   9   3   2      421.39      416.03     14.62 o
  10   3   2      119.24      119.08     11.46 o
  11   3   2       29.96       17.04     11.56 o
  12   3   2       25.16        9.60     12.03 o
  13   3   2       35.90       23.67     13.97 o
  14   3   2        0.07        4.89     14.61 o
  15   3   2       23.52        8.62     16.42 o
  16   3   2        4.69       -4.42     19.91 o
   0   4   2      456.81      436.86     15.66 o
   1   4   2        1.33        3.17      2.84 o
   2   4   2     2450.44     2412.25     31.14 o
   3   4   2      188.86      195.84      7.75 o
   4   4   2      431.16      476.96      9.97 o
   5   4   2       43.76       51.34      5.48 o
   6   4   2        3.26        3.42      5.01 o
   7   4   2       14.43        7.63      5.17 o
   8   4   2      356.90      352.75     17.56 o
   9   4   2      267.74      246.44     14.47 o
  10   4   2      472.72      470.13     21.18 o
  11   4   2      324.58      311.37     19.82 o
  12   4   2        5.56       -9.42     15.51 o
  13   4   2       17.20       25.88     17.65 o
  14   4   2        4.25       -8.24     14.52 o
  15   4   2       12.26       17.50     16.91 o
  16   4   2        3.16       10.77     20.60 o
   1   5   2      353.01      362.51      9.98 o
   2   5   2      935.92      981.47     17.06 o
   3   5   2     1149.82     1218.06     20.76 o
   4   5   2      864.39      917.33     14.97 o
   5   5   2      182.67      208.41      8.06 o
   6   5   2       89.29       98.25      7.15 o
   7   5   2        9.72       14.83      5.51 o
   8   5   2       28.61       25.89      7.30 o
   9   5   2      862.11      808.48     22.91 o
  10   5   2      238.73      255.75     17.66 o
  11   5   2       74.41       71.44     13.69 o
  12   5   2        4.22        5.08     11.97 o
  13   5   2        2.21       -9.97     12.65 o
  14   5   2        4.09       29.65     15.58 o
  15   5   2       32.62       33.70     18.68 o
  16   5   2        2.22      -18.71     18.71 o
   0   6   2      230.37      215.34     10.69 o
   1   6   2      488.81      502.92     10.65 o
   2   6   2      471.79      491.83     10.65 o
   3   6   2      348.73      353.05      9.40 o
   4   6   2      528.62      510.77     11.53 o
   5   6   2      194.64      191.08      8.20 o
   6   6   2      129.35      128.36      9.41 o
   7   6   2        2.81       17.19      6.00 o
   8   6   2      125.91      119.03      9.89 o
   9   6   2      214.09      243.57     14.53 o
  10   6   2      216.32      217.70     17.06 o
  11   6   2       85.85       43.54     14.49 o
  12   6   2        4.68        8.74     12.51 o
  13   6   2       17.14       18.24     14.57 o
  14   6   2        0.85      -13.99     13.99 o
  15   6   2       35.80       13.59     18.93 o
  16   6   2        8.98        9.55     20.83 o
   1   7   2       68.87       81.71      6.88 o
   2   7   2      645.63      654.50     13.20 o
   3   7   2      887.28      801.78     14.57 o
   4   7   2      153.30      150.82      7.46 o
   5   7   2      361.13      370.96     11.07 o
   6   7   2      166.93      182.58     10.26 o
   7   7   2       12.00       13.10      5.95 o
   8   7   2       10.00       11.39      7.53 o
   9   7   2       45.22       25.54      9.37 o
  10   7   2      154.73      129.03     14.83 o
  11   7   2       19.75        7.27     11.91 o
  12   7   2       10.88      -12.11     12.11 o
  13   7   2       12.60       22.38     14.61 o
  14   7   2        2.20       -1.13     15.35 o
  15   7   2       18.81       10.21     18.72 o
   0   8   2      115.55      121.69     10.02 o
   1   8   2      761.43      772.50     17.06 o
   2   8   2      927.26      920.90     16.88 o
   3   8   2     3220.18     3172.08     42.43 o
   4   8   2     1119.02     1143.20     20.47 o
   5   8   2       46.77       38.14      6.34 o
   6   8   2       18.05       16.10      6.35 o
   7   8   2       18.50       19.71      7.18 o
   8   8   2       28.25       31.97      9.13 o
   9   8   2      399.44      387.77     19.69 o
  10   8   2       51.73       57.47     12.74 o
  11   8   2      122.30      103.55     15.64 o
  12   8   2        7.77        7.56     13.00 o
  13   8   2       24.36       43.79     15.74 o
  14   8   2        0.65        4.41     17.80 o
  15   8   2       13.87        9.53     19.52 o
   1   9   2      403.98      429.20     18.80 o
   2   9   2      430.26      425.50     14.56 o
   3   9   2      549.19      573.90     14.60 o
   4   9   2      729.08      751.25     16.48 o
   5   9   2      223.66      234.67     14.21 o
   6   9   2      135.36      121.86     10.89 o
   7   9   2      156.74      134.72     12.66 o
   8   9   2      170.00      155.95     13.16 o
   9   9   2      339.68      321.53     19.00 o
  10   9   2       33.39       48.35     15.55 o
  11   9   2       18.64       22.07     15.19 o
  12   9   2        1.74      -10.16     12.51 o
  13   9   2       11.18      -13.77     13.77 o
  14   9   2       26.06       18.15     18.30 o
  15   9   2        1.47      -18.23     19.11 o
   0  10   2       20.36        8.15      6.87 o
   1  10   2      143.10      157.48      9.67 o
   2  10   2      402.11      409.43     12.60 o
   3  10   2      254.18      281.35     11.08 o
   4  10   2       49.57       42.29      7.26 o
   5  10   2       54.71       46.00      8.71 o
   6  10   2       45.64       35.87      7.83 o
   7  10   2       23.13       32.36      8.75 o
   8  10   2       58.84       39.64     12.37 o
   9  10   2       67.73       55.62     20.79 o
  10  10   2      156.37      154.28     16.46 o
  11  10   2        2.42      -11.92     11.92 o
  12  10   2       12.35       12.67     13.88 o
  13  10   2        4.54       -2.33     16.31 o
  14  10   2       26.45       65.87     20.38 o
  15  10   2        9.04       -0.69     20.55 o
   1  11   2       40.47       35.42      7.77 o
   2  11   2       72.34       60.85      8.45 o
   3  11   2      169.96      160.87     10.68 o
   4  11   2      122.52      137.62     10.78 o
   5  11   2       19.85       12.63      7.32 o
   6  11   2       93.56       93.34     10.45 o
   7  11   2       20.87       35.21      9.68 o
   8  11   2       86.46       68.29     12.81 o
   9  11   2       66.36       65.49     13.17 o
  10  11   2       12.55        0.65     11.20 o
  11  11   2       75.52       93.74     15.92 o
  12  11   2        1.50       16.39     13.95 o
  13  11   2       26.04       18.38     17.54 o
  14  11   2        1.12       10.70     18.69 o
   0  12   2      176.29      168.15     14.28 o
   1  12   2        0.11       -6.03      6.03 o
   2  12   2      218.36      205.87     12.29 o
   3  12   2       68.42       53.20      7.85 o
   4  12   2      208.46      230.12     16.35 o
   5  12   2      109.92       99.11     13.26 o
   6  12   2        2.13        6.41      9.17 o
   7  12   2       61.51       46.46     12.49 o
   8  12   2       34.52       45.50     12.97 o
   9  12   2       84.23      103.27     15.84 o
  10  12   2        7.37       -3.91     12.00 o
  11  12   2       20.77        3.69     13.30 o
  12  12   2       15.29       11.54     16.70 o
  13  12   2        5.37       17.72     18.05 o
  14  12   2       38.35       19.49     19.98 o
   1  13   2       87.84       74.57     10.68 o
   2  13   2      130.05      132.40      9.50 o
   3  13   2      127.08      148.56     10.63 o
   4  13   2      234.60      244.63     13.59 o
   5  13   2       26.90       17.87      9.90 o
   6  13   2        8.45      -10.57     10.57 o
   7  13   2        8.91        0.87     11.45 o
   8  13   2        0.04      -10.66     10.66 o
   9  13   2       42.60       77.85     15.28 o
  10  13   2       14.36       27.98     14.51 o
  11  13   2       20.15       13.17     17.22 o
  12  13   2        5.42      -10.65     17.52 o
  13  13   2        6.31        8.67     26.44 o
  14  13   2       22.13       29.49     24.24 o
   0  14   2      163.58      182.10     16.16 o
   1  14   2       85.50       95.07      9.89 o
   2  14   2       16.16        7.07      7.33 o
   3  14   2      121.79      111.03     13.05 o
   4  14   2        5.02       10.96     10.15 o
   5  14   2      100.36       58.02     13.02 o
   6  14   2       62.97       76.27     14.96 o
   7  14   2       59.87       48.12     14.29 o
   8  14   2       80.73       65.63     15.01 o
   9  14   2        4.76        0.41     13.60 o
  10  14   2       26.57        8.27     16.92 o
  11  14   2       10.41       13.63     17.83 o
  12  14   2        1.53       -7.51     17.59 o
  13  14   2        6.85       10.17     21.59 o
   1  15   2      141.14      127.57     12.74 o
   2  15   2      127.27      108.62     11.63 o
   3  15   2       10.19        7.38      9.71 o
   4  15   2      169.78      162.02     16.42 o
   5  15   2      102.16      121.00     15.75 o
   6  15   2        0.19      -11.48     11.48 o
   7  15   2       20.19       36.04     14.31 o
   8  15   2       66.03       93.62     20.15 o
   9  15   2        9.36       21.64     16.44 o
  10  15   2       10.49       41.20     18.19 o
  11  15   2       22.22       16.79     19.21 o
  12  15   2        6.78      -16.87     18.89 o
  13  15   2        7.95        5.22     22.09 o
   0  16   2       64.19       34.75     19.58 o
   1  16   2       69.46       74.15     12.18 o
   2  16   2       14.32       25.92     10.53 o
   3  16   2      380.28      417.51     22.36 o
   4  16   2       44.63       38.24     13.41 o
   5  16   2       14.87       38.62     13.40 o
   6  16   2       45.46       42.64     14.48 o
   7  16   2       44.35       66.05     17.83 o
   8  16   2        8.56       25.46     16.76 o
   9  16   2        7.35        7.91     17.79 o
  10  16   2       26.10       13.99     24.99 o
  11  16   2        7.78       20.28     19.60 o
  12  16   2        0.90       -4.00     20.63 o
  13  16   2        0.80      -21.52     21.52 o
   1  17   2       57.75       53.49     18.42 o
   2  17   2       19.32       33.18     12.71 o
   3  17   2       79.67       90.08     18.69 o
   4  17   2      107.27      104.32     18.84 o
   5  17   2      136.69      124.96     20.02 o
   6  17   2       37.13       26.50     16.16 o
   7  17   2       73.52       82.53     20.13 o
   8  17   2        5.97      -14.30     16.01 o
   9  17   2        4.58       28.13     18.68 o
  10  17   2       44.10       31.96     19.99 o
  11  17   2        5.66       19.41     20.42 o
  12  17   2        2.86       -3.67     21.50 o
   0  18   2       53.72       63.28     23.92 o
   1  18   2       30.32       28.85     12.61 o
   2  18   2       35.35       17.35     12.54 o
   3  18   2      147.28      149.13     18.10 o
   4  18   2       51.12       41.41     17.27 o
   5  18   2       80.45      112.23     25.99 o
   6  18   2        5.47        9.83     16.09 o
   7  18   2        7.78      -17.67     17.67 o
   8  18   2        0.40       11.23     16.65 o
   9  18   2        4.93       10.84     19.42 o
  10  18   2        8.53        6.03     19.36 o
  11  18   2        1.90        2.76     21.37 o
   1  19   2       43.83       20.39     13.39 o
   2  19   2       34.50       41.07     14.65 o
   3  19   2        1.66       11.53     17.46 o
   4  19   2       81.80       79.13     18.60 o
   5  19   2       36.77       48.91     26.37 o
   6  19   2       20.15       -5.36     15.57 o
   7  19   2       30.45       -6.60     17.16 o
   8  19   2        2.46      -10.40     18.45 o
   9  19   2        0.06        9.03     19.70 o
  10  19   2        6.01       -0.56     21.13 o
  11  19   2        5.94       -4.12     22.44 o
   0  20   2        5.84       21.74     29.56 o
   1  20   2       21.47       11.92     13.13 o
   2  20   2       28.40       55.17     15.20 o
   3  20   2       97.49      109.29     18.14 o
   4  20   2       33.85       18.73     15.11 o
   5  20   2       21.62       -2.47     17.93 o
   6  20   2       12.77      -15.70     16.85 o
   7  20   2       10.85        3.65     18.50 o
   8  20   2       11.23       28.15     20.98 o
   9  20   2       11.64       15.70     20.58 o
  10  20   2        0.27      -17.86     20.76 o
   1  21   2       15.70        2.76     14.05 o
   2  21   2        0.70       -5.71     12.90 o
   3  21   2        0.51        0.48     14.17 o
   4  21   2        4.22       13.05     15.86 o
   5  21   2       64.35       54.47     20.39 o
   6  21   2        7.82       30.59     20.24 o
   7  21   2       16.22        2.07     20.69 o
   8  21   2        3.64      -13.27     19.50 o
   9  21   2       36.80       56.21     24.33 o
   0  22   2        8.60       -5.20     18.99 o
   1  22   2        0.51       -7.35     15.22 o
   2  22   2       20.22       -2.38     15.15 o
   3  22   2       27.70        8.91     16.09 o
   4  22   2       41.71       33.25     17.66 o
   5  22   2        7.13       10.42     20.07 o
   6  22   2        0.30       19.12     21.06 o
   7  22   2        0.71       -1.78     20.72 o
   8  22   2        2.58        8.18     22.22 o
   1  23   2        3.33        5.02     15.00 o
   2  23   2        1.09       -5.24     16.48 o
   3  23   2        0.46        3.37     16.12 o
   4  23   2        2.01       16.43     20.01 o
   5  23   2        0.76       -7.51     20.69 o
   6  23   2        5.37        7.50     21.62 o
   7  23   2        5.41       34.24     24.12 o
   0  24   2       10.12       17.12     21.90 o
   1  24   2        7.70       16.72     15.05 o
   2  24   2       12.07        4.96     17.49 o
   3  24   2       15.35        6.47     20.80 o
   4  24   2       12.67       -7.15     21.22 o
   5  24   2        8.08       10.04     21.01 o
   6  24   2        1.20      -10.44     22.50 o
   1  25   2        2.21       15.74     18.06 o
   2  25   2        8.40       14.47     21.33 o
   3  25   2       23.11       17.22     25.39 o
   4  25   2        9.97       26.00     22.92 o
   2   0   3     1693.05     1767.88     35.43 o
   4   0   3      989.85      996.05     25.10 o
   6   0   3      299.60      288.85     14.20 o
   8   0   3      557.16      538.74     28.02 o
  10   0   3      337.57      332.05     40.91 o
  12   0   3      223.09      314.94     40.63 o
  14   0   3        2.15       14.55     28.66 o
   0   1   3     1019.81     1020.74     26.85 o
   1   1   3       13.25        6.65      4.39 o
   2   1   3      549.48      578.65     12.37 o
   3   1   3        3.09        3.29      5.08 o
   4   1   3      743.01      720.41     13.83 o
   5   1   3       41.01       50.53      5.64 o
   6   1   3       72.46       68.72      6.65 o
   7   1   3        8.96       14.21      7.12 o
   8   1   3      495.84      489.01     19.12 o
   9   1   3      208.86      214.45     18.17 o
  10   1   3      153.68      177.39     15.85 o
  11   1   3      194.15      193.87     17.18 o
  12   1   3      112.67      102.62     17.56 o
  13   1   3        3.08       12.36     17.61 o
  14   1   3       88.07       71.13     22.07 o
  15   1   3        8.91       20.89     24.17 o
   1   2   3      109.47      113.75      6.41 o
   2   2   3      192.96      197.31      7.99 o
   3   2   3       95.87       94.38      5.18 o
   4   2   3      242.32      259.17      7.79 o
   5   2   3      329.74      330.67      9.75 o
   6   2   3      229.41      238.90      9.32 o
   7   2   3       40.74       37.92      7.27 o
   8   2   3        3.09        0.82      9.96 o
   9   2   3      252.52      229.77     20.86 o
  10   2   3       38.08       31.36     15.49 o
  11   2   3      107.83      156.95     16.13 o
  12   2   3        9.13       30.12     15.11 o
  13   2   3       17.39       27.09     17.79 o
  14   2   3        1.20       -8.92     18.74 o
  15   2   3        6.25      -20.50     20.50 o
   0   3   3      216.31      219.96      8.12 o
   1   3   3      314.55      319.48      9.06 o
   2   3   3      454.91      447.00     10.74 o
   3   3   3      216.03      219.50      7.71 o
   4   3   3       35.71       35.69      4.35 o
   5   3   3       71.30       66.48      6.02 o
   6   3   3       32.85       41.91      6.16 o
   7   3   3       30.01       23.73      7.00 o
   8   3   3      103.61      119.37     12.15 o
   9   3   3       40.34       36.13     11.27 o
  10   3   3       12.59       24.59     11.41 o
  11   3   3       13.98        7.51     11.12 o
  12   3   3        6.79       27.27     14.40 o
  13   3   3       14.12       33.88     18.64 o
  14   3   3       23.65        6.37     19.35 o
  15   3   3        8.58       19.03     22.50 o
   1   4   3      256.56      267.28      8.76 o
   2   4   3       66.04       58.00      6.94 o
   3   4   3      353.27      374.46      8.73 o
   4   4   3       74.35       72.30      5.38 o
   5   4   3      203.61      228.34      8.69 o
   6   4   3       15.32       18.48      6.26 o
   7   4   3      137.72      127.95      9.22 o
   8   4   3      451.05      440.91     18.77 o
   9   4   3      169.45      173.50     14.71 o
  10   4   3      147.59      135.03     15.10 o
  11   4   3      151.94      171.04     18.72 o
  12   4   3       22.47       24.47     15.13 o
  13   4   3       10.25       11.29     17.98 o
  14   4   3        2.95       -0.33     19.80 o
  15   4   3        3.31       16.39     21.91 o
   0   5   3      187.54      176.85     11.23 o
   1   5   3       96.02       93.48      7.02 o
   2   5   3      158.81      150.89      6.04 o
   3   5   3       33.38       39.80      4.63 o
   4   5   3       72.37       80.05      6.68 o
   5   5   3      129.03      131.08      7.55 o
   6   5   3       30.98       32.41      6.61 o
   7   5   3      104.65      117.94     10.16 o
   8   5   3      198.19      196.17     14.27 o
   9   5   3        2.21       13.07     10.68 o
  10   5   3      189.84      194.58     16.65 o
  11   5   3       41.19       42.71     14.58 o
  12   5   3       37.15       27.35     15.39 o
  13   5   3        2.02       -3.48     17.26 o
  14   5   3        1.01       13.18     19.98 o
  15   5   3        8.02       17.89     21.96 o
   1   6   3      112.27      105.69     12.71 o
   2   6   3       49.53       47.65      4.72 o
   3   6   3      427.24      429.00     13.31 o
   4   6   3        4.11       -3.90      4.35 o
   5   6   3      126.46      121.53      9.35 o
   6   6   3       39.07       30.45      6.66 o
   7   6   3       15.95       26.12      8.06 o
   8   6   3      204.55      200.54     15.81 o
   9   6   3      123.72      127.36     14.25 o
  10   6   3        3.74       -4.32     12.56 o
  11   6   3       29.83       12.83     14.11 o
  12   6   3        1.85        8.60     14.64 o
  13   6   3       18.40        4.38     17.80 o
  14   6   3        6.20       11.74     21.04 o
  15   6   3       15.85        4.26     22.46 o
   0   7   3      297.74      281.80     15.53 o
   1   7   3      139.33      131.54      6.76 o
   2   7   3      104.35       97.22      8.73 o
   3   7   3      125.56      126.19      7.33 o
   4   7   3       72.04       60.22      5.95 o
   5   7   3       22.16       21.15      6.57 o
   6   7   3       10.02       14.50      6.60 o
   7   7   3        6.46        6.67      8.63 o
   8   7   3       18.85       20.77     10.13 o
   9   7   3      102.11       79.44     13.23 o
  10   7   3      195.69      228.65     19.85 o
  11   7   3       13.06       16.34     13.99 o
  12   7   3       43.11       44.03     16.81 o
  13   7   3        7.54       18.43     19.22 o
  14   7   3       58.77       81.47     23.16 o
  15   7   3        0.69       33.03     24.19 o
   1   8   3      371.81      383.45     11.83 o
   2   8   3      152.14      151.26      8.63 o
   3   8   3       32.08       38.68      5.76 o
   4   8   3      126.04      120.83     10.45 o
   5   8   3        1.97        4.48      6.57 o
   6   8   3      152.03      150.07     13.69 o
   7   8   3      244.43      226.75     15.06 o
   8   8   3       10.27      -10.95     10.95 o
   9   8   3        1.02       12.03     11.73 o
  10   8   3        6.07       12.38     13.86 o
  11   8   3       17.94       -6.98     13.55 o
  12   8   3        4.90       18.70     16.15 o
  13   8   3        7.80        5.03     19.12 o
  14   8   3       15.85        6.70     20.81 o
   0   9   3       53.19       43.91      8.16 o
   1   9   3      434.18      406.74     13.09 o
   2   9   3      190.36      172.68      8.51 o
   3   9   3       95.27       93.91      7.85 o
   4   9   3       10.83       -1.58      5.68 o
   5   9   3      203.78      207.65     11.67 o
   6   9   3       85.79       94.92     11.42 o
   7   9   3       71.04       55.47     11.34 o
   8   9   3      121.49      137.90     19.39 o
   9   9   3      130.03      118.90     16.15 o
  10   9   3       22.39       14.72     15.29 o
  11   9   3        5.52       -2.03     13.90 o
  12   9   3       22.58       32.59     19.27 o
  13   9   3        1.66       18.37     20.20 o
  14   9   3       55.79       76.22     25.21 o
   1  10   3       27.37       20.32      5.92 o
   2  10   3        7.43       11.60      6.97 o
   3  10   3      106.53      115.55      9.39 o
   4  10   3      207.98      191.53     10.44 o
   5  10   3       86.80       65.96      9.65 o
   6  10   3       45.49       52.96     10.94 o
   7  10   3       33.24       25.55     12.03 o
   8  10   3       24.00       23.12     11.91 o
   9  10   3       27.38       39.02     13.63 o
  10  10   3        6.63       -8.43     13.72 o
  11  10   3        9.11        1.77     14.87 o
  12  10   3       12.81       17.99     18.27 o
  13  10   3        0.32      -19.06     19.06 o
  14  10   3        0.28       -0.83     21.34 o
   0  11   3      178.08      176.25     16.32 o
   1  11   3       69.68       80.95      7.81 o
   2  11   3      147.61      141.06      8.26 o
   3  11   3       75.08       80.54      8.96 o
   4  11   3      347.47      336.45     14.47 o
   5  11   3      188.14      199.19     15.48 o
   6  11   3       78.73       94.78     14.00 o
   7  11   3       33.64        9.25     13.58 o
   8  11   3       25.17       34.65     12.86 o
   9  11   3        8.70       -5.30     12.87 o
  10  11   3       36.85       41.93     18.22 o
  11  11   3        5.54       19.64     15.20 o
  12  11   3       13.05        2.91     18.92 o
  13  11   3        0.25        5.43     20.97 o
  14  11   3       11.41       26.82     23.61 o
   1  12   3      192.55      197.26     10.61 o
   2  12   3      675.01      668.90     23.86 o
   3  12   3      243.76      222.20     16.00 o
   4  12   3      857.79      846.91     39.58 o
   5  12   3       89.44       79.87     23.05 o
   6  12   3      313.31      305.41     22.03 o
   7  12   3       22.35       36.34     14.43 o
   8  12   3       38.52       76.48     22.76 o
   9  12   3       71.00       82.08     17.32 o
  10  12   3       10.10      -15.24     15.24 o
  11  12   3       54.53       29.38     19.53 o
  12  12   3        8.34        2.39     19.08 o
  13  12   3        3.75       -5.28     21.65 o
   0  13   3      190.09      147.39     31.06 o
   1  13   3       15.13       -2.74     11.44 o
   2  13   3      806.59      765.42     26.88 o
   3  13   3      136.93      126.53     22.38 o
   4  13   3      478.07      396.53     20.93 o
   5  13   3      156.47      174.52     18.92 o
   6  13   3      109.01      118.50     22.96 o
   7  13   3        1.74       -3.13     13.72 o
   8  13   3        8.24       -2.14     17.41 o
   9  13   3       26.68       26.93     17.14 o
  10  13   3        7.58       19.62     17.42 o
  11  13   3       39.55       43.43     22.87 o
  12  13   3        4.01       23.36     20.34 o
  13  13   3        4.37        3.89     21.85 o
   1  14   3      102.86      120.16     17.17 o
   2  14   3        9.96        9.82     11.39 o
   3  14   3       34.39       46.65     12.41 o
   4  14   3       28.83        6.15     11.19 o
   5  14   3       52.57       52.36     15.21 o
   6  14   3       84.47       87.03     17.04 o
   7  14   3        8.18       10.71     14.78 o
   8  14   3        7.02        2.56     15.24 o
   9  14   3        2.53       22.65     17.32 o
  10  14   3       26.34       28.89     19.26 o
  11  14   3        3.99       -2.10     20.56 o
  12  14   3       10.94        6.86     25.55 o
   0  15   3        4.80       22.17     31.37 o
   1  15   3       20.01       12.36     12.94 o
   2  15   3       71.40       97.88     14.28 o
   3  15   3       15.61       21.13     11.95 o
   4  15   3       29.46       -3.32     12.31 o
   5  15   3       13.08        6.65     19.22 o
   6  15   3       22.76       18.99     15.27 o
   7  15   3        1.16       13.41     16.22 o
   8  15   3        4.81       39.01     17.68 o
   9  15   3        7.23      -16.44     16.44 o
  10  15   3        6.56      -20.60     24.95 o
  11  15   3       11.32      -13.32     23.10 o
  12  15   3        0.52        4.66     24.60 o
   1  16   3       12.60        1.31     13.74 o
   2  16   3       24.66       15.60     12.08 o
   3  16   3       20.09       19.12     12.97 o
   4  16   3       17.25       14.22     15.31 o
   5  16   3       36.64       33.77     16.00 o
   6  16   3        6.65      -14.46     14.46 o
   7  16   3       13.15       38.41     16.77 o
   8  16   3       16.42       43.40     18.45 o
   9  16   3        2.27       -0.40     20.65 o
  10  16   3       10.33       25.86     23.63 o
  11  16   3        5.33       13.68     25.50 o
   0  17   3       50.67       28.59     21.62 o
   1  17   3       54.97       40.85     15.79 o
   2  17   3       30.05       46.85     13.52 o
   3  17   3       59.63       53.80     16.78 o
   4  17   3       21.83      -12.54     14.40 o
   5  17   3       48.72       20.31     19.50 o
   6  17   3        9.25       20.43     16.35 o
   7  17   3        2.99       14.70     16.78 o
   8  17   3       20.97       19.61     23.23 o
   9  17   3        7.24       17.12     22.28 o
  10  17   3        3.53       13.41     23.84 o
  11  17   3       11.20       41.21     33.27 o
   1  18   3        2.37        2.56     12.34 o
   2  18   3       15.37       24.35     15.53 o
   3  18   3        0.69        3.34     15.11 o
   4  18   3        8.15      -11.87     20.54 o
   5  18   3        6.86       22.68     16.73 o
   6  18   3        6.37        6.42     16.92 o
   7  18   3       23.94       -5.15     32.22 o
   8  18   3        4.07      -23.26     24.45 o
   9  18   3       13.96      -12.72     23.64 o
  10  18   3       30.96       51.75     34.50 o
   0  19   3       12.16        7.62     33.80 o
   1  19   3        4.30      -11.11     16.84 o
   2  19   3       11.54       -0.29     15.41 o
   3  19   3       19.01       44.79     17.53 o
   4  19   3        2.34       -6.11     16.57 o
   5  19   3        4.86        4.03     19.52 o
   6  19   3        1.17      -17.58     17.58 o
   7  19   3        3.60       34.58     22.26 o
   8  19   3        0.50      -31.01     31.01 o
   9  19   3        2.77       19.30     26.25 o
   1  20   3       12.12        8.43     19.10 o
   2  20   3        8.44       24.29     28.41 o
   3  20   3        9.22        6.38     20.21 o
   4  20   3        9.83       29.88     27.25 o
   5  20   3        0.05      -19.12     19.12 o
   6  20   3       16.94       12.57     21.85 o
   7  20   3        1.14        5.82     26.89 o
   8  20   3        0.10       -6.05     23.20 o
   9  20   3        2.38       -2.39     25.84 o
   0  21   3        7.09        8.74     29.04 o
   1  21   3       14.67       17.03     22.01 o
   2  21   3        2.29       15.85     26.42 o
   3  21   3        2.66        4.35     19.41 o
   4  21   3        3.58       28.14     21.62 o
   5  21   3        4.82        3.78     21.79 o
   6  21   3        0.89      -15.86     24.37 o
   7  21   3        5.70      -25.01     25.01 o
   8  21   3        2.01      -22.41     22.41 o
   1  22   3        3.59        4.65     20.97 o
   2  22   3        7.69      -14.08     20.09 o
   3  22   3       13.74       16.86     22.58 o
   4  22   3       11.12       45.32     41.01 o
   5  22   3        4.21       26.37     24.57 o
   6  22   3        1.57      -18.54     23.46 o
   0  23   3        8.79       33.01     28.40 o
   1  23   3        1.26      -15.32     19.90 o
   2  23   3        1.70       17.22     23.02 o
   3  23   3       39.98       13.28     23.59 o
   4  23   3       11.29       19.56     24.82 o
   5  23   3       17.24       78.10     28.21 o
   1  24   3       20.11       36.39     20.20 o
   2  24   3        2.54       26.69     24.85 o
   3  24   3        2.04      -23.91     23.91 o
   0   0   4      258.87      261.36     15.94 o
   2   0   4      163.85      150.49     11.16 o
   4   0   4      144.34      129.36     11.54 o
   6   0   4      295.24      293.15     18.52 o
   8   0   4        6.26      -15.57     19.82 o
  10   0   4       52.94        1.45     21.56 o
  12   0   4       81.28       62.61     28.97 o
  14   0   4       17.53       77.28     33.86 o
   1   1   4      172.96      164.06      9.43 o
   2   1   4       39.70       45.35      6.12 o
   3   1   4        1.07        1.89      5.22 o
   4   1   4      110.33      115.44      6.30 o
   5   1   4       47.13       47.91      6.35 o
   6   1   4      156.06      156.94     10.86 o
   7   1   4        8.00       -7.83     10.76 o
   8   1   4        1.82       -5.07     11.52 o
   9   1   4       25.98       34.77     14.21 o
  10   1   4       88.35      132.96     24.51 o
  11   1   4       84.47       97.72     19.63 o
  12   1   4       50.90       46.32     19.32 o
  13   1   4        5.49       -7.62     19.03 o
  14   1   4        5.00       31.19     22.15 o
   0   2   4       11.16       16.67      6.03 o
   1   2   4       43.94       44.83      7.07 o
   2   2   4      121.79      118.22      7.98 o
   3   2   4       61.58       64.27      6.53 o
   4   2   4       69.63       74.44      5.66 o
   5   2   4      122.56      113.35      8.73 o
   6   2   4        3.25        8.99      8.28 o
   7   2   4       44.13       42.61     12.47 o
   8   2   4      161.38      175.12     17.64 o
   9   2   4       34.08       35.62     15.13 o
  10   2   4        8.88       -3.60     14.51 o
  11   2   4       68.45       69.71     19.20 o
  12   2   4       40.26       30.34     18.95 o
  13   2   4       16.57        0.20     19.87 o
  14   2   4        0.95      -11.03     21.61 o
   1   3   4        0.85       -0.96      5.17 o
   2   3   4      198.34      205.95     10.45 o
   3   3   4       26.92       27.70      7.41 o
   4   3   4       65.86       64.65      7.12 o
   5   3   4        7.63        4.87      6.28 o
   6   3   4      410.68      411.40     20.06 o
   7   3   4        6.56        7.43     11.43 o
   8   3   4      135.29      138.76     16.73 o
   9   3   4       31.62       36.93     14.61 o
  10   3   4        6.03       26.28     15.96 o
  11   3   4        0.26      -14.93     14.93 o
  12   3   4       65.52       30.61     18.90 o
  13   3   4      130.93      146.41     25.97 o
  14   3   4        3.39        3.49     32.26 o
   0   4   4     2390.75     2281.83     44.17 o
   1   4   4       10.46       22.09      6.01 o
   2   4   4       17.37       11.74      6.55 o
   3   4   4      132.90      140.55     10.11 o
   4   4   4       12.44        6.94      6.66 o
   5   4   4      116.59      119.56     11.15 o
   6   4   4       13.08       10.59      8.86 o
   7   4   4       62.52       66.28     13.27 o
   8   4   4      153.29      127.30     20.08 o
   9   4   4       14.81       10.46     13.91 o
  10   4   4        3.73        0.09     15.19 o
  11   4   4       75.08      110.36     20.96 o
  12   4   4       77.67       70.90     21.26 o
  13   4   4       32.41        9.74     20.98 o
  14   4   4       22.78       35.72     23.23 o
   1   5   4       56.71       70.17      6.73 o
   2   5   4       40.02       48.47      6.60 o
   3   5   4       16.65       22.92      7.64 o
   4   5   4      102.63      112.66     11.76 o
   5   5   4       64.88       86.49     12.85 o
   6   5   4      196.16      191.69     13.38 o
   7   5   4      230.95      217.78     17.62 o
   8   5   4       39.50       24.03     13.75 o
   9   5   4        8.58        5.83     14.14 o
  10   5   4        1.69        9.94     15.24 o
  11   5   4       11.55       27.53     17.57 o
  12   5   4       39.10       59.55     20.29 o
  13   5   4        6.94       -4.67     19.68 o
  14   5   4        8.49       51.11     23.63 o
   0   6   4      115.24      105.18     11.34 o
   1   6   4      162.68      177.80      8.05 o
   2   6   4      142.08      143.99      8.97 o
   3   6   4      220.28      218.50     15.03 o
   4   6   4       25.12       30.42      6.86 o
   5   6   4        2.04        0.24      8.09 o
   6   6   4        4.17        3.49     10.72 o
   7   6   4       99.12       97.55     14.38 o
   8   6   4       15.43       22.57     13.36 o
   9   6   4       12.63        8.10     16.21 o
  10   6   4        0.85      -11.09     14.74 o
  11   6   4        4.06       -9.72     16.72 o
  12   6   4        1.11      -16.43     17.85 o
  13   6   4       23.14       53.69     22.36 o
   1   7   4      213.70      199.02     15.45 o
   2   7   4       63.78       64.56      6.12 o
   3   7   4        1.97       -6.15      6.15 o
   4   7   4       86.50       63.58      8.32 o
   5   7   4       82.20       78.04     10.15 o
   6   7   4       60.07       40.53     12.57 o
   7   7   4      138.75      143.42     16.99 o
   8   7   4       28.29       33.17     14.46 o
   9   7   4       24.62       54.71     16.55 o
  10   7   4        6.37      -17.22     17.22 o
  11   7   4        7.49      -15.74     16.55 o
  12   7   4        3.09      -13.64     18.97 o
  13   7   4        6.86       44.08     23.71 o
   0   8   4      228.38      201.56     15.75 o
   1   8   4      651.85      674.17     22.80 o
   2   8   4      169.66      155.44     13.28 o
   3   8   4      160.73      158.38     10.62 o
   4   8   4      114.69      122.40     11.23 o
   5   8   4        4.43       -8.12     10.34 o
   6   8   4       39.15       17.03     12.46 o
   7   8   4      179.65      168.88     18.67 o
   8   8   4       24.28       13.84     14.62 o
   9   8   4       31.52       38.62     15.92 o
  10   8   4        0.32       -6.25     18.22 o
  11   8   4        5.83        8.96     18.74 o
  12   8   4        4.12        0.26     24.98 o
  13   8   4        7.70      -16.74     20.99 o
   1   9   4      670.43      676.04     24.15 o
   2   9   4       85.02       78.52     11.31 o
   3   9   4        0.11        2.03      9.18 o
   4   9   4       20.24        2.71     10.09 o
   5   9   4       51.61       56.93     13.33 o
   6   9   4      150.18      149.90     16.62 o
   7   9   4       46.93       39.90     15.07 o
   8   9   4        3.92       37.82     15.30 o
   9   9   4        0.09       -5.83     14.48 o
  10   9   4        2.81      -15.60     15.60 o
  11   9   4       12.65       31.91     19.20 o
  12   9   4        6.48       11.88     21.09 o
  13   9   4       12.77       49.20     24.87 o
   0  10   4      399.56      344.08     44.23 o
   1  10   4       52.77       26.03     39.21 o
   2  10   4      107.42       85.97     16.30 o
   3  10   4      128.96      159.01     17.42 o
   4  10   4       99.07      123.44     17.40 o
   5  10   4        1.49       18.15     19.84 o
   6  10   4       73.34       58.17     14.59 o
   7  10   4       68.61       52.54     16.12 o
   8  10   4        2.92        5.13     14.73 o
   9  10   4       19.17       20.48     16.87 o
  10  10   4        7.34      -13.42     16.50 o
  11  10   4        4.53        1.35     18.65 o
  12  10   4       16.16       33.27     21.74 o
   1  11   4       36.62       38.60     20.14 o
   2  11   4        3.98       -1.89     12.45 o
   3  11   4       18.81       32.24     13.96 o
   4  11   4       24.77       14.55     14.01 o
   5  11   4       18.03        7.08     20.08 o
   6  11   4       41.47       43.58     15.25 o
   7  11   4        6.48       20.08     14.48 o
   8  11   4       26.20        7.30     15.53 o
   9  11   4        0.83      -15.95     15.95 o
  10  11   4        0.07        3.88     17.97 o
  11  11   4        2.68       14.37     20.20 o
  12  11   4        2.94      -20.25     20.25 o
   0  12   4       74.53       92.95     33.74 o
   1  12   4       22.81        7.84     19.20 o
   2  12   4        7.35        3.52     17.82 o
   3  12   4        5.58       19.87     14.66 o
   4  12   4       15.14       -5.95     13.97 o
   5  12   4       10.79        2.94     16.06 o
   6  12   4       91.55       75.78     20.78 o
   7  12   4       24.71       24.34     18.76 o
   8  12   4       33.60       39.69     17.01 o
   9  12   4        1.57      -20.20     20.20 o
  10  12   4       14.24       33.48     19.18 o
  11  12   4       13.62       19.33     21.73 o
  12  12   4       16.52        5.74     23.15 o
   1  13   4       53.03       53.66     23.06 o
   2  13   4        1.87        9.87     13.40 o
   3  13   4       29.37       33.54     16.39 o
   4  13   4        3.35       24.66     15.91 o
   5  13   4       15.66       16.75     16.62 o
   6  13   4       27.28       -7.32     16.47 o
   7  13   4       16.56       20.83     18.61 o
   8  13   4        5.83       13.01     18.98 o
   9  13   4       19.40        2.01     21.43 o
  10  13   4        6.79        2.29     23.03 o
  11  13   4       16.22       12.22     22.42 o
   0  14   4       17.26        2.86     29.73 o
   1  14   4        7.01      -23.37     24.25 o
   2  14   4        4.20       -5.85     15.03 o
   3  14   4       53.74       78.14     18.36 o
   4  14   4       17.32       20.16     15.65 o
   5  14   4       63.45       38.49     19.02 o
   6  14   4       12.32       22.41     19.00 o
   7  14   4       17.31        7.92     19.14 o
   8  14   4       24.50       -0.23     47.56 o
   9  14   4        1.26       33.44     22.83 o
  10  14   4        8.11       29.98     24.73 o
  11  14   4        1.20        8.72     35.92 o
   1  15   4        7.63      -19.91     19.91 o
   2  15   4       35.23       50.18     22.18 o
   3  15   4        3.09       22.13     17.00 o
   4  15   4       37.65       38.51     18.55 o
   5  15   4       67.32       75.24     21.29 o
   6  15   4       64.72       32.69     20.37 o
   7  15   4       34.84      -15.47     20.47 o
   8  15   4       14.10       55.60     23.54 o
   9  15   4        4.40      -16.65     22.81 o
  10  15   4        1.99      -24.16     24.16 o
   0  16   4      127.88      163.12     44.89 o
   1  16   4       21.06       17.70     24.36 o
   2  16   4       31.50       41.91     18.24 o
   3  16   4       79.81      109.75     33.85 o
   4  16   4       27.38       13.24     18.80 o
   5  16   4      105.78      108.22     24.25 o
   6  16   4       33.55       26.37     22.11 o
   7  16   4       38.65       48.89     23.67 o
   8  16   4       50.68       25.68     29.39 o
   9  16   4        5.64      -22.58     22.58 o
  10  16   4        1.21       19.31     27.35 o
   1  17   4        8.04       30.71     18.65 o
   2  17   4       13.75        1.39     20.21 o
   3  17   4        0.67      -10.59     18.33 o
   4  17   4       17.35       17.09     20.42 o
   5  17   4       99.12       96.91     25.01 o
   6  17   4       76.29       92.61     24.90 o
   7  17   4       48.82       52.34     24.14 o
   8  17   4        9.56       -8.57     23.52 o
   9  17   4        2.46       30.04     26.30 o
   0  18   4       28.04       57.25     38.49 o
   1  18   4        4.36      -17.38     17.38 o
   2  18   4       14.10      -16.99     16.99 o
   3  18   4        3.00       -1.81     19.83 o
   4  18   4       15.16       30.69     30.57 o
   5  18   4       14.56       -9.55     20.36 o
   6  18   4        9.90       23.50     23.49 o
   7  18   4       10.47       27.19     24.30 o
   8  18   4        2.65      -12.40     24.92 o
   1  19   4        2.51        1.75     19.89 o
   2  19   4        0.52       -4.00     18.56 o
   3  19   4        0.24       14.31     20.13 o
   4  19   4        7.44        3.25     20.50 o
   5  19   4        1.56       11.97     31.05 o
   6  19   4       13.81        9.77     24.03 o
   7  19   4        2.58       -7.03     25.64 o
   0  20   4        3.39       17.22     41.72 o
   1  20   4       11.73        6.15     20.68 o
   2  20   4        9.87      -12.31     19.12 o
   3  20   4        2.57      -20.14     20.14 o
   4  20   4        6.04        0.61     21.11 o
   5  20   4       21.07       17.42     36.88 o
   6  20   4        1.45       14.76     27.99 o
   1  21   4       31.81       -1.77     21.11 o
   2  21   4        3.04       19.97     29.42 o
   3  21   4        2.54        6.37     23.74 o
   4  21   4        3.02        9.08     24.61 o
   5  21   4       28.76       24.98     40.08 o
   0  22   4       18.10       28.82     27.95 o
   1  22   4        1.78       18.55     24.35 o
   2  22   4       20.69       12.40     25.37 o
   2   0   5      209.00      186.47     20.93 o
   4   0   5        3.23        2.88     13.14 o
   6   0   5      163.66      199.20     28.54 o
   8   0   5       11.75       -3.39     19.93 o
  10   0   5       20.87       39.16     27.40 o
  12   0   5       72.70       88.14     35.71 o
   0   1   5      265.12      282.37     15.74 o
   1   1   5      151.94      156.67     12.88 o
   2   1   5      247.51      253.36     17.03 o
   3   1   5       22.47       21.01     11.88 o
   4   1   5       51.56       40.85     14.08 o
   5   1   5        3.62        9.40     15.79 o
   6   1   5       22.31        4.13     12.10 o
   7   1   5        8.64       19.50     13.46 o
   8   1   5        0.45       -9.02     13.88 o
   9   1   5        1.46      -15.47     15.47 o
  10   1   5       54.22       78.97     24.42 o
  11   1   5        6.05       17.76     20.62 o
  12   1   5       17.58       62.46     23.98 o
   1   2   5       50.90       56.37     14.26 o
   2   2   5       26.50        9.67     12.17 o
   3   2   5       27.97       38.80     13.00 o
   4   2   5       13.86       14.90     13.40 o
   5   2   5       52.14       54.60     17.24 o
   6   2   5       89.27       85.31     14.12 o
   7   2   5        0.48       24.54     17.11 o
   8   2   5       15.24        4.47     14.90 o
   9   2   5        7.79        0.47     16.41 o
  10   2   5       15.84       35.41     19.06 o
  11   2   5       22.61       31.49     19.92 o
  12   2   5        8.44        6.84     22.45 o
   0   3   5      224.11      249.00     17.22 o
   1   3   5       20.78        5.15     11.14 o
   2   3   5       24.77       17.63     22.52 o
   3   3   5       69.89       54.31     14.45 o
   4   3   5       53.80       47.50     15.66 o
   5   3   5       32.34       54.09     15.88 o
   6   3   5        5.99      -11.23     11.23 o
   7   3   5       40.94       23.93     18.12 o
   8   3   5       17.92        4.60     15.31 o
   9   3   5        6.74       25.51     16.53 o
  10   3   5        8.42      -12.01     17.49 o
  11   3   5       16.05       19.30     20.54 o
  12   3   5       15.33       11.03     22.58 o
   1   4   5      361.90      358.87     27.22 o
   2   4   5      136.34      120.39     20.74 o
   3   4   5       13.97       12.55     13.48 o
   4   4   5       13.91       15.49     14.34 o
   5   4   5      211.72      226.69     31.73 o
   6   4   5        9.65       21.54     11.74 o
   7   4   5       44.12       53.00     15.14 o
   8   4   5       26.67       30.75     15.79 o
   9   4   5        8.52       27.73     16.78 o
  10   4   5       15.87       44.21     19.77 o
  11   4   5       27.23        8.84     20.33 o
  12   4   5        8.55       -9.81     22.73 o
   0   5   5      490.39      463.77     43.56 o
   1   5   5      324.92      329.72     19.93 o
   2   5   5       94.05       94.96     15.49 o
   3   5   5      115.98      100.41     16.57 o
   4   5   5       12.71       17.97     14.89 o
   5   5   5       56.13       84.45     18.48 o
   6   5   5       11.62       13.24     33.45 o
   7   5   5       63.08       67.42     15.12 o
   8   5   5       33.15       37.34     16.35 o
   9   5   5        8.15       15.64     18.83 o
  10   5   5        0.22       11.53     18.61 o
  11   5   5        0.74       -9.96     19.57 o
  12   5   5        6.97      -22.26     22.26 o
   1   6   5       71.04       88.81     14.46 o
   2   6   5       67.96       72.63     19.15 o
   3   6   5        4.77       20.81     14.65 o
   4   6   5       26.70       42.50     16.56 o
   5   6   5       24.08       50.46     17.64 o
   6   6   5       72.40       72.76     19.25 o
   7   6   5       20.60       17.68     19.32 o
   8   6   5        5.52        9.43     15.07 o
   9   6   5        6.29       18.79     17.24 o
  10   6   5        2.69       18.10     18.56 o
  11   6   5        2.36      -19.75     19.75 o
   0   7   5      375.18      439.85     47.22 o
   1   7   5        7.07        2.12     17.54 o
   2   7   5       10.08       20.11     25.07 o
   3   7   5       49.70       59.30     16.28 o
   4   7   5       10.95      -10.15     14.89 o
   5   7   5        2.75        6.28     16.58 o
   6   7   5       14.94       14.31     12.34 o
   7   7   5       63.51       53.83     15.59 o
   8   7   5       35.81       18.11     16.59 o
   9   7   5       19.40       44.08     19.47 o
  10   7   5        1.27       26.64     20.10 o
  11   7   5       28.33       23.40     22.52 o
   1   8   5       89.40       33.12     19.78 o
   2   8   5       28.09       30.14     20.28 o
   3   8   5        5.39        9.18     14.84 o
   4   8   5       10.32        8.64     15.06 o
   5   8   5      143.55      164.69     22.89 o
   6   8   5      107.25      102.10     16.03 o
   7   8   5       92.08      115.66     26.58 o
   8   8   5       22.24       28.51     17.67 o
   9   8   5        2.55       -4.94     19.69 o
  10   8   5        2.53       11.90     20.13 o
  11   8   5       34.65       23.91     27.89 o
   0   9   5       55.74       83.24     34.33 o
   1   9   5       57.22      100.75     24.96 o
   2   9   5       18.79       26.61     21.03 o
   3   9   5        2.39       10.28     19.50 o
   4   9   5       13.79        2.85     16.01 o
   5   9   5       16.65       28.48     24.12 o
   6   9   5       19.46      -13.41     13.63 o
   7   9   5       48.77       41.00     22.92 o
   8   9   5        7.59       10.11     18.44 o
   9   9   5       16.60       31.72     19.07 o
  10   9   5        0.36       19.95     20.49 o
  11   9   5       17.76       16.37     24.29 o
   1  10   5        2.07        7.69     21.20 o
   2  10   5       13.53       19.90     13.31 o
   3  10   5        7.97       -1.71     13.36 o
   4  10   5       16.74       35.45     14.67 o
   5  10   5       17.20       18.46     13.36 o
   6  10   5       16.66       19.46     14.56 o
   7  10   5       21.66       19.48     16.26 o
   8  10   5        2.68       -0.15     17.64 o
   9  10   5        1.53       14.64     21.56 o
  10  10   5       12.52       27.80     22.04 o
   0  11   5       44.29       72.52     34.28 o
   1  11   5       17.23      -15.50     36.91 o
   2  11   5       31.08       56.15     16.06 o
   3  11   5       15.83       -0.55     25.41 o
   4  11   5        3.43      -15.49     15.49 o
   5  11   5       10.81        3.77     15.63 o
   6  11   5        5.71       30.81     19.09 o
   7  11   5        0.94       30.15     17.72 o
   8  11   5        1.66        9.44     18.17 o
   9  11   5        1.16       -3.83     21.45 o
  10  11   5        5.86      -21.17     21.17 o
   1  12   5       63.36       51.82     24.60 o
   2  12   5        9.09       -0.35     16.44 o
   3  12   5        8.79       43.67     17.58 o
   4  12   5       33.34       59.44     19.43 o
   5  12   5       28.98       64.13     20.46 o
   6  12   5       41.33       39.18     20.68 o
   7  12   5        8.10       26.85     20.91 o
   8  12   5        0.70       12.56     23.03 o
   9  12   5       17.68       24.42     23.88 o
   0  13   5       11.37      -23.92     31.47 o
   1  13   5       33.98       40.62     18.39 o
   2  13   5        0.30       20.39     17.57 o
   3  13   5       15.91       22.34     18.91 o
   4  13   5       31.88       29.83     22.37 o
   5  13   5       50.27      115.17     45.75 o
   6  13   5       52.18       61.29     21.81 o
   7  13   5       10.80        8.85     22.32 o
   8  13   5        3.25      -11.87     23.97 o
   9  13   5        5.01        4.01     36.88 o
   1  14   5        2.00       24.93     18.73 o
   2  14   5        7.64       13.06     18.34 o
   3  14   5        0.08        2.62     18.95 o
   4  14   5        2.23       16.60     27.47 o
   5  14   5        2.39       11.00     21.28 o
   6  14   5        1.52       38.19     23.66 o
   7  14   5        5.38       22.74     24.41 o
   8  14   5       12.41       27.19     44.20 o
   0  15   5        0.90       36.78     37.23 o
   1  15   5        8.28       28.47     19.62 o
   2  15   5        2.86       -8.82     17.86 o
   3  15   5        2.50      -13.65     19.03 o
   4  15   5        1.46      -19.23     19.23 o
   5  15   5       13.89       19.81     23.47 o
   6  15   5        3.95       16.22     25.69 o
   7  15   5       23.08       31.67     25.71 o
   8  15   5        4.73       38.70     50.09 o
   1  16   5        5.85       20.94     20.51 o
   2  16   5        8.01       -6.40     29.39 o
   3  16   5       18.72       29.80     22.75 o
   4  16   5        7.54        5.92     21.57 o
   5  16   5       42.54       45.14     25.38 o
   6  16   5       17.76       47.61     29.64 o
   7  16   5        5.79       31.12     27.20 o
   0  17   5       19.52       34.71     41.67 o
   1  17   5       35.97       42.94     22.28 o
   2  17   5        3.97        7.55     21.32 o
   3  17   5       22.09        0.39     21.70 o
   4  17   5        4.69      -22.52     23.16 o
   5  17   5       53.87      109.34     28.66 o
   6  17   5        5.41        2.77     40.67 o
   1  18   5       11.73       49.39     24.55 o
   2  18   5        1.10       11.19     22.86 o
   3  18   5       14.84       42.05     25.64 o
   4  18   5       12.31       12.92     25.52 o
   0  19   5       30.00       50.98     64.62 o
   1  19   5        6.67       26.27     27.16 o
   2  19   5        1.23       -2.18     28.97 o
   0   0   6      516.07      616.38     49.37 o
   2   0   6      198.24      240.40     40.62 o
   4   0   6      106.87       58.27     35.40 o
   6   0   6       82.10       93.44     40.84 o
   8   0   6       46.07       77.69     38.57 o
   1   1   6       20.04       13.19     13.99 o
   2   1   6      290.84      286.00     21.61 o
   3   1   6       30.72       36.11     65.34 o
   4   1   6       35.37       75.89     26.67 o
   5   1   6        7.83        7.49     17.47 o
   6   1   6       31.09       25.69     21.60 o
   7   1   6        0.53      -23.37     23.37 o
   8   1   6       40.13       49.72     32.32 o
   9   1   6       13.01       39.19     26.74 o
   0   2   6      193.52      190.73     19.17 o
   1   2   6        8.08       20.53     14.51 o
   2   2   6       89.55       79.90     17.10 o
   3   2   6       95.24      120.05     18.91 o
   4   2   6        8.33        1.18     16.74 o
   5   2   6        1.39       17.35     19.00 o
   6   2   6       16.22       -5.12     20.58 o
   7   2   6        2.02      -22.12     22.12 o
   8   2   6       18.95       56.63     27.22 o
   9   2   6       20.68       75.12     28.60 o
   1   3   6        7.47        0.87     13.74 o
   2   3   6       34.13       22.27     15.86 o
   3   3   6        4.70      -10.81     16.34 o
   4   3   6       13.97       14.39     17.15 o
   5   3   6       17.24       22.80     19.77 o
   6   3   6       44.88       33.89     30.71 o
   7   3   6       31.05       36.85     24.56 o
   8   3   6        3.86       13.83     25.74 o
   9   3   6        0.77       40.12     29.15 o
   0   4   6       12.48        4.85     27.99 o
   1   4   6       59.58       66.46     15.29 o
   2   4   6       16.60       -7.61     15.60 o
   3   4   6      115.56      131.73     20.74 o
   4   4   6       10.75       -7.52     18.35 o
   5   4   6        6.76       -9.42     28.64 o
   6   4   6        0.61      -21.66     32.82 o
   7   4   6       10.11        4.79     24.99 o
   8   4   6        5.07       26.60     26.48 o
   9   4   6        1.02       12.57     28.72 o
   1   5   6       17.72        9.29     21.06 o
   2   5   6        0.52       22.69     17.74 o
   3   5   6       10.59       -4.47     18.99 o
   4   5   6       11.89        5.90     19.73 o
   5   5   6       26.18       17.01     21.02 o
   6   5   6        9.14       20.07     23.09 o
   7   5   6        3.06        5.25     23.93 o
   8   5   6       14.12       38.09     27.02 o
   9   5   6        7.08        8.21     31.06 o
   0   6   6        5.74      -12.16     29.55 o
   1   6   6        9.71        6.26     22.04 o
   2   6   6       16.14        8.60     15.89 o
   3   6   6        9.17       15.08     17.38 o
   4   6   6        1.34       23.89     19.64 o
   5   6   6        3.55      -15.02     20.31 o
   6   6   6       16.83      -20.03     21.21 o
   7   6   6        2.38        5.45     24.53 o
   8   6   6        0.71      -16.75     25.20 o
   1   7   6        9.98       19.79     23.54 o
   2   7   6        2.24       -6.27     25.24 o
   3   7   6        2.43        0.45     18.99 o
   4   7   6        0.83      -18.88     18.88 o
   5   7   6       13.42       29.22     22.37 o
   6   7   6        0.74       25.59     23.17 o
   7   7   6       12.22      -20.06     23.05 o
   8   7   6        6.27        4.92     27.21 o
   0   8   6        6.58        7.36     36.88 o
   1   8   6       11.41      -20.41     23.91 o
   2   8   6       30.67       66.67     29.42 o
   3   8   6       35.14       16.49     27.34 o
   4   8   6        5.06       14.33     22.38 o
   5   8   6        0.08      -20.45     20.45 o
   6   8   6       15.95       13.10     23.71 o
   7   8   6        1.83       31.16     25.76 o
   8   8   6        2.74      -21.38     27.21 o
   1   9   6        3.02       46.29     32.05 o
   2   9   6        4.50        9.01     26.90 o
   3   9   6       18.98        9.55     28.15 o
   4   9   6       26.86       28.63     28.78 o
   5   9   6        1.84      -20.93     20.93 o
   6   9   6        3.58       33.49     28.07 o
   7   9   6        2.61       12.55     35.29 o
   0  10   6        4.55      -31.50     32.53 o
   1  10   6        7.77        9.94     27.33 o
   2  10   6        2.04      -10.07     25.90 o
   3  10   6       12.09      -28.23     42.60 o
   4  10   6        4.22        0.59     28.90 o
   5  10   6       15.93       47.10     32.73 o
   6  10   6        7.01       -2.65     37.40 o
   7  10   6       11.99      -11.40     26.26 o
   1  11   6       14.21        5.62     29.81 o
   2  11   6       24.03       14.16     30.08 o
   3  11   6        2.53       -0.35     29.76 o
   4  11   6       12.51       41.35     33.55 o
   5  11   6        9.44       21.56     33.48 o
   6  11   6       40.14       83.53     87.97 o
   0  12   6       10.20      -10.25     44.01 o
   1  12   6       26.91       25.94     31.47 o
   2  12   6       18.44       26.63     31.57 o
   3  12   6       23.71       -7.06     30.75 o
   4  12   6       67.39       85.97     99.46 o
   5  12   6        1.92        5.03     44.90 o
   1  13   6       11.49       28.20     23.34 o
   2  13   6        4.30      -24.00     31.02 o
   3  13   6       32.77      104.07     38.63 o
   4  13   6       37.73      -18.61     32.43 o
   5  13   6       19.48       20.30     33.00 o
   0  14   6        0.47       42.48     59.95 o
   1  14   6       21.12       29.44     25.78 o
   2  14   6       37.09       75.12     62.97 o
   3  14   6        7.87      -19.06     51.08 o
   1  15   6        3.73        7.09     28.03 o
   2   0   7        5.61       16.93     46.90 o
   4   0   7        4.73      -46.15     46.15 o
   1   1   7        5.84       13.38     43.26 o
   2   1   7        6.27       24.61     30.42 o
   3   1   7       22.05       43.64     31.90 o
   4   1   7        4.00       17.36     34.26 o
   1   2   7        4.03      -32.43     45.30 o
   2   2   7       20.85       33.14     33.79 o
   3   2   7        7.56       42.17     32.87 o
   4   2   7       34.92       47.27     35.14 o
   0   3   7        2.91       18.07     45.45 o
   1   3   7       15.41       19.03     31.22 o
   2   3   7       25.85       25.41     27.72 o
   3   3   7       58.83       75.64     35.16 o
   4   3   7       29.80       63.28     35.47 o
   1   4   7       39.22      105.61     92.95 o
   2   4   7       26.35        5.52     32.02 o
   3   4   7        8.93        9.37     26.25 o
   0   5   7       19.82       66.51     47.57 o
   1   5   7        8.71       45.75     33.54 o
   2   5   7        0.38       25.01     33.48 o
   3   5   7       13.21       46.40     26.65 o
   1   6   7        0.43       10.72     38.08 o
   2   6   7       17.33       53.03     37.12 o
   0   7   7        7.79       38.54     51.46 o
   1   7   7       27.63       36.95     37.45 o
 
